# Supplementary material for: MiR-155 promotes compensatory lung growth by inhibiting JARID2 activation of CD34+ endothelial progenitor cells
Source: PLoS One. 2024 Feb 23;19(2):e0296671. doi: 10.1371/journal.pone.0296671 (PMC10890733; doi:10.1371/journal.pone.0296671)
Supplement: S1 Raw data — (ZIP) [file pone.0296671.s002.zip]

Archive with 9 entries (6 files):
- images/
- images/1C.tif
- images/A/
- images/A/Day 3.tif
- images/A/Day 7.tif
- images/B/
- images/B/DAPI.tif
- images/B/Dil-ac-LDL.tif
- images/B/Merge.tif
