# Supplementary material for: MiR-155 promotes compensatory lung growth by inhibiting JARID2 activation of CD34+ endothelial progenitor cells
Source: PLoS One. 2024 Feb 23;19(2):e0296671. doi: 10.1371/journal.pone.0296671 (PMC10890733; doi:10.1371/journal.pone.0296671)
Supplement: S2 Raw data — (ZIP) [file pone.0296671.s003.zip]

Archive with 19 entries (14 files):
- date/
- date/2A.xls
- date/2B.xlsx
- date/2C.xlsx
- date/2F.xlsx
- date/2G.xlsx
- images/
- images/2D/
- images/2D/miR-155 inhibitor.tif
- images/2D/miR-155 mimics.tif
- images/2D/NC.tif
- images/2E/
- images/2E/miR-155inhibitor.tif
- images/2E/miR-155mimics.tif
- images/2E/NC.tif
- images/2G/
- images/2G/1 VEGF.tif
- images/2G/2 MMP-2.tif
- images/2G/3 GAPDH.tif
