# Supplementary material for: MiR-155 promotes compensatory lung growth by inhibiting JARID2 activation of CD34+ endothelial progenitor cells
Source: PLoS One. 2024 Feb 23;19(2):e0296671. doi: 10.1371/journal.pone.0296671 (PMC10890733; doi:10.1371/journal.pone.0296671)
Supplement: S2 Raw data — (ZIP) [file pone.0296671.s003.zip › date/2A.xls]

## Sheet: Sheet1
		miR-155 CT						U6 CT					2-∆∆CT
	A4	26.0831					A1	18.8444						NC
	A5	26.1052	26.103				A2	19.3203	18.9624	7.14068			1
	A6	26.1208					A3	19.0803
	B4	25.8731					B1	19.1941
	B5	26.0101	26.0437				B2	18.8936	19.0288	7.01485	7.14068	-0.12583	1.09114
	B6	26.2478					B3	18.9987
	C4	26.2943					C1	19.3264
	C5	26.5912	26.5217				C2	18.9904	19.0282	7.49342	7.14068	0.352749	0.783091
	C6	26.6795					C3	18.7679
	D4	26.4213					D1	19.0537						NC-mimic
	D5	26.0589	26.2167				D2	19.0108	19.0117	7.20501	7.14068	0.064332	0.956388
	D6	26.1699					D3	18.9707
	E4	26.2307					E1	19.317
	E5	26.5607	26.3221				E2	18.859	19.1246	7.19749	7.14068	0.056812	0.961386
	E6	26.1749					E3	19.1978
	F4	26.4113					F1	19.4879
	F5	26.4244	26.4239				F2	19.3111	19.2435	7.18038	7.14068	0.0397056	0.972853
	F6	26.436					F3	18.9317
	G4	25.4254					G1	19.5903						miR-155 mimic
	G5	25.3593	25.3588				G2	19.1043	19.2975	6.06136	7.14068	-1.07932	2.11304
	G6	25.2918					G3	19.1978
	H4	25.3214					H1	19.6472
	H5	25.3899	25.3281				H2	19.213	19.4485	5.87955	7.14068	-1.26113	2.39683
	H6	25.273					H3	19.4855
	A10	25.7933					A7	19.4374
	A11	25.7655	25.6238				A8	19.218	19.3586	6.2652	7.14068	-0.875477	1.83461
	A12	25.3125					A9	19.4203
	B10	26.6582					B7	19.2669						NC-inhibitor
	B11	26.6651	26.7308				B8	19.2783	19.2861	7.4447	7.14068	0.304029	0.809987
	B12	26.8692					B9	19.3132
	C10	27.013					C7	18.9681
	C11	26.8276	26.8706				C8	19.0491	19.1126	7.75794	7.14068	0.617266	0.651905
	C12	26.7711					C9	19.3206
	D10	26.9735					D7	18.8298
	D11	27.0176	26.9529				D8	19.1571	18.9896	7.96335	7.14068	0.822677	0.565392
	D12	26.8677					D9	18.9819
	E10	28.2213					E7	18.9633						miR-155 inhibitor
	E11	28.2713	28.2726				E8	19.0579	19.0177	9.2549	7.14068	2.11422	0.230971
	E12	28.3251					E9	19.0319
	F10	28.6781					F7	19.4664
	F11	28.2491	28.3012				F8	19.0366	19.1427	9.1585	7.14068	2.01782	0.24693
	F12	27.9764					F9	18.9252
	G10	27.869					G7	18.9516
	G11	28.7035	28.2886				G8	18.7958	18.8942	9.3944	7.14068	2.25373	0.209682
	G12	28.2934					G9	18.9353
