# Supplementary material for: MiR-155 promotes compensatory lung growth by inhibiting JARID2 activation of CD34+ endothelial progenitor cells
Source: PLoS One. 2024 Feb 23;19(2):e0296671. doi: 10.1371/journal.pone.0296671 (PMC10890733; doi:10.1371/journal.pone.0296671)
Supplement: S2 Raw data — (ZIP) [file pone.0296671.s003.zip › date/2B.xlsx]

## Sheet: Sheet1
		JARID2 CT						GAPDH CT							2-∆∆CT
	A4	23.1974					A1	17.6895								NC
	A5	23.0595	23.1168				A2	17.5483	17.5219		5.59485			0.127251	0.915574
	A6	23.0933					A3	17.3279
	B4	23.1297					B1	17.9219
	B5	23.1252	23.0919				B2	17.4048	17.6354		5.45653		5.4676	-0.0110656	1.0077
	B6	23.0208					B3	17.5794
	C4	23.033					C1	17.5942
	C5	22.9752	23.0346				C2	17.7245	17.6832		5.35141			-0.116185	1.08387
	C6	23.0958					C3	17.731
	D4	24.2929					D1	17.9761								miR-155 mimic
	D5	24.1416	24.2353				D2	17.943	17.9047		6.33066			0.863061	0.549785
	D6	24.2715					D3	17.795
	E4	24.1627					E1	17.9725
	E5	23.9595	24.0264				E2	18.077	17.9617		6.0647			0.597108	0.661078
	E6	23.9569					E3	17.8355
	F4	24.1281					F1	18.0627
	F5	23.9901	24.0611				F2	18.0822	18.0371		6.024			0.556402	0.679996
	F6	24.065					F3	17.9664
	G4	21.4284					G1	17.9792								miR-155 inhibitor
	G5	21.4054	21.366				G2	17.8951	17.9319		3.43404			-2.03355	4.09412
	G6	21.264					G3	17.9214
	H4	21.3712					H1	18.1115
	H5	21.1783	21.432				H2	17.7169	17.8995		3.53248			-1.93511	3.82408
	H6	21.7466					H3	17.8703
	A10	21.7046					A7	17.5712
	A11	21.6606	21.8004				A8	17.8263	17.7508		4.04961			-1.41799	2.67213
	A12	22.036					A9	17.8549
