# Supplementary material for: MiR-155 promotes compensatory lung growth by inhibiting JARID2 activation of CD34+ endothelial progenitor cells
Source: PLoS One. 2024 Feb 23;19(2):e0296671. doi: 10.1371/journal.pone.0296671 (PMC10890733; doi:10.1371/journal.pone.0296671)
Supplement: S2 Raw data — (ZIP) [file pone.0296671.s003.zip › date/2C.xlsx]

## Sheet: Sheet1
			1	2	3	4	5	6	7	8	9	10	11	12
		A	0.044	0.075	0.049	0.036	0.044	0.086	0.039	0.044	0.046	0.087	0.042	0.045	450
		B	0.056	0.783	0.952	0.852	0.053	0.078	0.046	0.089	0.044	0.045	0.084	0.043	450
		C	0.042	1.154	1.364	1.286	0.041	0.067	0.043	0.078	0.078	0.046	0.042	0.063	450
		D	0.067	0.625	0.486	0.592	0.048	0.038	0.04	0.076	0.045	0.072	0.048	0.041	450
		E	0.043	0.038	0.049	0.039	0.078	0.039	0.041	0.067	0.043	0.044	0.067	0.078	450
		F	0.076	0.042	0.045	0.039	0.043	0.067	0.039	0.045	0.042	0.069	0.041	0.044	450
		G	0.043	0.049	0.067	0.043	0.064	0.045	0.076	0.043	0.041	0.043	0.078	0.043	450
		H	0.058	0.067	0.045	0.042	0.042	0.042	0.045	0.046	0.042	0.043	0.043	0.043	450
							NC	miR-155 mimic	miR-155 inhibitor
						OD450nm	0.783	1.154	0.625
						OD450nm	0.952	1.364	0.486
						OD450nm	0.852	1.286	0.592
