# Supplementary material for: MiR-155 promotes compensatory lung growth by inhibiting JARID2 activation of CD34+ endothelial progenitor cells
Source: PLoS One. 2024 Feb 23;19(2):e0296671. doi: 10.1371/journal.pone.0296671 (PMC10890733; doi:10.1371/journal.pone.0296671)
Supplement: S2 Raw data — (ZIP) [file pone.0296671.s003.zip › date/2F.xlsx]

## Sheet: 原始数据
		1	2	3	4	5	6	7	8	9	10	11	12
	A	0.064	0.069	0.297	0.309	0.282								450
	B	0.099	0.093	0.314	0.289	0.331								450
	C	0.127	0.135	0.483	0.505	0.416								450
	D	0.178	0.186	0.441	0.429	0.396								450
	E	0.286	0.271	0.174	0.189	0.161								450
	F	0.544	0.523	0.194	0.168	0.188								450
	G	0.937	0.931											450
	H	1.576	1.583											450
		1	2	3	4	5	6	7	8	9	10	11	12
	A	<0.000	<0.000	10.1	10.616	9.457								[浓度]
	B	1.432	1.144	10.831	9.757	11.562								[浓度]
	C	2.725	3.085	18.198	19.178	15.247								[浓度]
	D	4.979	5.327	16.342	15.816	14.375								[浓度]
	E	9.628	8.985	4.805	5.457	4.236								[浓度]
	F	20.93	19.984	5.673	4.543	5.413								[浓度]
	G	40.023	39.708											[浓度]
	H	79.759	80.279											[浓度]

## Sheet: OD
	孔 ID	名称	孔	浓度/稀释度	450	计数	平均值	标准偏差	变异系数 (%)
	SPL1		A3		0.297	3	0.296	0.014	4.57
			A4		0.309
			A5		0.282
	SPL2		B3		0.314	3	0.311	0.021	6.786
			B4		0.289
			B5		0.331
	SPL3		C3		0.483	3	0.468	0.046	9.905
			C4		0.505
			C5		0.416
	SPL4		D3		0.441	3	0.422	0.023	5.522
			D4		0.429
			D5		0.396
	SPL5		E3		0.174	3	0.175	0.014	8.022
			E4		0.189
			E5		0.161
	SPL6		F3		0.194	3	0.183	0.014	7.426
			F4		0.168
			F5		0.188
	STD1		A1	0	0.064	2	0.067	0.004	5.317
			A2	0	0.069
	STD2		B1	1.25	0.099	2	0.096	0.004	4.419
			B2	1.25	0.093
	STD3		C1	2.5	0.127	2	0.131	0.006	4.318
			C2	2.5	0.135
	STD4		D1	5	0.178	2	0.182	0.006	3.108
			D2	5	0.186
	STD5		E1	10	0.286	2	0.278	0.011	3.808
			E2	10	0.271
	STD6		F1	20	0.544	2	0.534	0.015	2.783
			F2	20	0.523
	STD7		G1	40	0.937	2	0.934	0.004	0.454
			G2	40	0.931
	STD8		H1	80	1.576	2	1.579	0.005	0.313
			H2	80	1.583

## Sheet: 浓度
	孔 ID	名称	孔	浓度/稀释度	450	[浓度]	计数	平均值	标准偏差	变异系数 (%)
	SPL1		A3		0.297	10.1	3	10.058	0.581	5.774
			A4		0.309	10.616
			A5		0.282	9.457
	SPL2		B3		0.314	10.831	3	10.717	0.908	8.472
			B4		0.289	9.757
			B5		0.331	11.562
	SPL3		C3		0.483	18.198	3	17.541	2.046	11.665
			C4		0.505	19.178
			C5		0.416	15.247
	SPL4		D3		0.441	16.342	3	15.511	1.019	6.567
			D4		0.429	15.816
			D5		0.396	14.375
	SPL5		E3		0.174	4.805	3	4.833	0.611	12.639
			E4		0.189	5.457
			E5		0.161	4.236
	SPL6		F3		0.194	5.673	3	5.21	0.592	11.366
			F4		0.168	4.543
			F5		0.188	5.413
	STD1		A1	0	0.064	<0.000	0	?????	?????	?????
			A2	0	0.069	<0.000
	STD2		B1	1.25	0.099	1.432	2	1.288	0.204	15.815
			B2	1.25	0.093	1.144
	STD3		C1	2.5	0.127	2.725	2	2.905	0.254	8.754
			C2	2.5	0.135	3.085
	STD4		D1	5	0.178	4.979	2	5.153	0.246	4.771
			D2	5	0.186	5.327
	STD5		E1	10	0.286	9.628	2	9.307	0.455	4.889
			E2	10	0.271	8.985
	STD6		F1	20	0.544	20.93	2	20.457	0.669	3.271
			F2	20	0.523	19.984
	STD7		G1	40	0.937	40.023	2	39.865	0.223	0.559
			G2	40	0.931	39.708
	STD8		H1	80	1.576	79.759	2	80.019	0.368	0.46
			H2	80	1.583	80.279

## Sheet: 标曲及样本信息
		曲线名称	曲线公式	A	B	C	D	R2	拟合 F 概率
		标准曲线	Y = (A-D)/(1+(X/C)^B) + D	0.0715	1.1	140	4.36	1	?????
						NC组	miR-155 mimic组	miR-155 inhibitor组
			10.1	18.198	4.805	0.972354	1.80178	0.475743
			10.616	19.178	5.457	1.02203	1.80652	0.514035
			9.457	15.247	4.236	0.91045	1.61224	0.447922
		10.3872	10.831	16.342	5.673	1.04273	1.50882	0.523774
			9.757	15.816	4.543	0.939332	1.62099	0.465614
			11.562	14.375	5.413	1.1131	1.2433	0.468172
