# Supplementary material for: MiR-155 promotes compensatory lung growth by inhibiting JARID2 activation of CD34+ endothelial progenitor cells
Source: PLoS One. 2024 Feb 23;19(2):e0296671. doi: 10.1371/journal.pone.0296671 (PMC10890733; doi:10.1371/journal.pone.0296671)
Supplement: S2 Raw data — (ZIP) [file pone.0296671.s003.zip › date/2G.xlsx]

## Sheet: Sheet1
				NC			miR-155 mimics			miR-155 inhibitor
			VEGF	22452.2	22390.3	14630.1	15922.2	36002.8	30400.7	9936.8	12390.1	7108.42
			MMP-2	28565.4	24815.1	13698.7	16857.7	35787.5	30998.2	17850	16673.7	7827.66
			GAPDH	35555.3	39369.4	11052.4	11961.8	36998.2	38112.9	36150.2	36306.4	10530.8
			VEGF/GAPDH	0.631472	0.568723	1.32371	1.33109	0.973096	0.797647	0.274875	0.341265	0.675012
			MMP-2/GAPDH	0.803408	0.630314	1.23943	1.4093	0.967277	0.813324	0.493773	0.459249	0.743311
