# Supplementary material for: MiR-155 promotes compensatory lung growth by inhibiting JARID2 activation of CD34+ endothelial progenitor cells
Source: PLoS One. 2024 Feb 23;19(2):e0296671. doi: 10.1371/journal.pone.0296671 (PMC10890733; doi:10.1371/journal.pone.0296671)
Supplement: S3 Raw data — (ZIP) [file pone.0296671.s004.zip]

Archive with 22 entries (16 files):
- date/
- date/3A.xlsx
- date/3B.xlsx
- date/3C.xlsx
- date/3F.xlsx
- date/3G.xlsx
- images/
- images/3A/
- images/3A/1 JAPID2.tif
- images/3A/2 β-actin.tif
- images/3D/
- images/3D/NC.tif
- images/3D/pc-JARID2.tif
- images/3D/si-JARID2.tif
- images/3E/
- images/3E/NC.tif
- images/3E/pc-JARID2.tif
- images/3E/si-JARID2.tif
- images/3G/
- images/3G/1 VEGF.tif
- images/3G/2 MMP-2.tif
- images/3G/3 GAPDH.tif
