# Supplementary material for: MiR-155 promotes compensatory lung growth by inhibiting JARID2 activation of CD34+ endothelial progenitor cells
Source: PLoS One. 2024 Feb 23;19(2):e0296671. doi: 10.1371/journal.pone.0296671 (PMC10890733; doi:10.1371/journal.pone.0296671)
Supplement: S3 Raw data — (ZIP) [file pone.0296671.s004.zip › date/3A.xlsx]

## Sheet: Sheet1
					NC			pc-JARID2			si-JARID2
				JARID2	28310.9	18709.5	34817.7	45165.7	39184.7	43041.1	8166.12	9410.9	16520.5
				β-actin	35319.4	34657.1	36356.8	33317.9	37004.5	35990.9	32667.6	38395.8	33732.9
				JARID2/β-actin	0.801569	0.539845	0.957667	1.3556	1.05892	1.19589	0.249976	0.245102	0.489745
