# Supplementary material for: MiR-155 promotes compensatory lung growth by inhibiting JARID2 activation of CD34+ endothelial progenitor cells
Source: PLoS One. 2024 Feb 23;19(2):e0296671. doi: 10.1371/journal.pone.0296671 (PMC10890733; doi:10.1371/journal.pone.0296671)
Supplement: S3 Raw data — (ZIP) [file pone.0296671.s004.zip › date/3B.xlsx]

## Sheet: Sheet1
		miR-155 CT						U6 CT
	A4	23.6455					A1	20.9403						NC
	A5	23.3438	23.4917				A2	21.2337	21.0889	2.40286		0.315739	0.803439
	A6	23.4859					A3	21.0926
	B4	23.2242					B1	21.3399
	B5	23.3332	23.2801				B2	21.2562	21.2718	2.00836	2.08712	-0.0787582	1.05611
	B6	23.283					B3	21.2191
	C4	23.2499					C1	21.1095
	C5	23.1036	23.1521				C2	21.3418	21.302	1.85014		-0.236981	1.17852
	C6	23.1029					C3	21.4547
	D4	24.6677					D1	21.4885						pc-JARID2
	D5	24.7502	24.7948				D2	21.4244	21.4619	3.33286		1.24574	0.421691
	D6	24.9664					D3	21.4728
	E4	24.5438					E1	21.5032
	E5	24.6378	24.5977				E2	21.501	21.4459	3.15189		1.06477	0.47805
	E6	24.6116					E3	21.3334
	F4	24.5976					F1	21.5862
	F5	24.4515	24.4713				F2	21.6013	21.5058	2.96557		0.878452	0.543951
	F6	24.3649					F3	21.3297
	G4	21.6009					G1	21.6853						si-JARID2
	G5	21.6951	21.6099				G2	21.6745	21.6771	-0.0671762		-2.1543	4.45151
	G6	21.5337					G3	21.6715
	H4	21.3582					H1	21.9438
	H5	21.4939	21.4984				H2	21.7691	21.7416	-0.243224		-2.33034	5.02925
	H6	21.643					H3	21.5118
	A10	21.813					A7	22.0057
	A11	21.5181	21.7886				A8	21.8856	21.904	-0.115435		-2.20255	4.60294
	A12	22.0346					A9	21.8207
