# Supplementary material for: MiR-155 promotes compensatory lung growth by inhibiting JARID2 activation of CD34+ endothelial progenitor cells
Source: PLoS One. 2024 Feb 23;19(2):e0296671. doi: 10.1371/journal.pone.0296671 (PMC10890733; doi:10.1371/journal.pone.0296671)
Supplement: S3 Raw data — (ZIP) [file pone.0296671.s004.zip › date/3C.xlsx]

## Sheet: Sheet1
			1	2	3	4	5	6	7	8	9	10	11	12
		A	0.053	0.049	0.067	0.048	0.051	0.067	0.036	0.049	0.078	0.053	0.063	0.053	450
		B	0.051	1.053	0.942	1.168	0.046	0.049	0.051	0.052	0.078	0.044	0.047	0.046	450
		C	0.078	0.743	0.584	0.669	0.046	0.052	0.076	0.046	0.047	0.048	0.049	0.061	450
		D	0.055	1.483	1.552	1.386	0.036	0.061	0.045	0.039	0.037	0.076	0.049	0.053	450
		E	0.044	0.075	0.054	0.037	0.055	0.037	0.037	0.078	0.041	0.064	0.044	0.048	450
		F	0.076	0.054	0.078	0.036	0.053	0.054	0.048	0.051	0.047	0.048	0.078	0.051	450
		G	0.075	0.044	0.037	0.045	0.041	0.067	0.05	0.039	0.051	0.048	0.035	0.054	450
		H	0.057	0.082	0.052	0.064	0.049	0.053	0.056	0.045	0.054	0.067	0.089	0.069	450
									NC	pc-JARID2	si-JARID2
								OD450nm	1.053	0.743	1.483
								OD450nm	0.942	0.584	1.552
								OD450nm	1.168	0.669	1.386
