# Supplementary material for: MiR-155 promotes compensatory lung growth by inhibiting JARID2 activation of CD34+ endothelial progenitor cells
Source: PLoS One. 2024 Feb 23;19(2):e0296671. doi: 10.1371/journal.pone.0296671 (PMC10890733; doi:10.1371/journal.pone.0296671)
Supplement: S3 Raw data — (ZIP) [file pone.0296671.s004.zip › date/3F.xlsx]

## Sheet: 原始数据
		1	2	3	4	5	6	7	8	9	10	11	12
	A	0.053	0.059	0.527	0.446	0.432								450
	B	0.099	0.094	0.454	0.569	0.479								450
	C	0.166	0.159	0.233	0.265	0.306								450
	D	0.238	0.249	0.284	0.339	0.291								450
	E	0.466	0.479	0.805	0.794	0.776								450
	F	0.953	0.943	0.837	0.748	0.824								450
	G	1.547	1.536											450
	H	2.247	2.253											450
		1	2	3	4	5	6	7	8	9	10	11	12
	A	<0.000	0.059	10.807	9.055	8.754								[浓度]
	B	1.329	1.194	9.227	11.728	9.765								[浓度]
	C	2.973	2.81	4.477	5.175	6.059								[浓度]
	D	4.587	4.827	5.586	6.766	5.737								[浓度]
	E	9.485	9.765	17.147	16.883	16.454								[浓度]
	F	20.839	20.581	17.923	15.792	17.606								[浓度]
	G	39.596	39.167											[浓度]
	H	80.075	80.601											[浓度]

## Sheet: OD
	孔 ID	名称	孔	浓度/稀释度	450	计数	平均值	标准偏差	变异系数 (%)
	SPL1		A3		0.527	3	0.468	0.051	10.951
			A4		0.446
			A5		0.432
	SPL2		B3		0.454	3	0.501	0.06	12.081
			B4		0.569
			B5		0.479
	SPL3		C3		0.233	3	0.268	0.037	13.654
			C4		0.265
			C5		0.306
	SPL4		D3		0.284	3	0.305	0.03	9.827
			D4		0.339
			D5		0.291
	SPL5		E3		0.805	3	0.792	0.015	1.849
			E4		0.794
			E5		0.776
	SPL6		F3		0.837	3	0.803	0.048	5.987
			F4		0.748
			F5		0.824
	STD1		A1	0	0.053	2	0.056	0.004	7.576
			A2	0	0.059
	STD2		B1	1.25	0.099	2	0.097	0.004	3.664
			B2	1.25	0.094
	STD3		C1	2.5	0.166	2	0.163	0.005	3.046
			C2	2.5	0.159
	STD4		D1	5	0.238	2	0.243	0.008	3.194
			D2	5	0.249
	STD5		E1	10	0.466	2	0.473	0.009	1.945
			E2	10	0.479
	STD6		F1	20	0.953	2	0.948	0.007	0.746
			F2	20	0.943
	STD7		G1	40	1.547	2	1.542	0.008	0.505
			G2	40	1.536
	STD8		H1	80	2.247	2	2.25	0.004	0.189
			H2	80	2.253

## Sheet: 浓度
	孔 ID	名称	孔	浓度/稀释度	450	[浓度]	计数	平均值	标准偏差	变异系数 (%)
	SPL1		A3		0.527	10.807	3	9.539	1.108	11.62
			A4		0.446	9.055
			A5		0.432	8.754
	SPL2		B3		0.454	9.227	3	10.24	1.316	12.853
			B4		0.569	11.728
			B5		0.479	9.765
	SPL3		C3		0.233	4.477	3	5.237	0.793	15.136
			C4		0.265	5.175
			C5		0.306	6.059
	SPL4		D3		0.284	5.586	3	6.03	0.642	10.651
			D4		0.339	6.766
			D5		0.291	5.737
	SPL5		E3		0.805	17.147	3	16.828	0.35	2.08
			E4		0.794	16.883
			E5		0.776	16.454
	SPL6		F3		0.837	17.923	3	17.107	1.15	6.721
			F4		0.748	15.792
			F5		0.824	17.606
	STD1		A1	0	0.053	<0.000	1	0.059	?????	?????
			A2	0	0.059	0.059
	STD2		B1	1.25	0.099	1.329	2	1.261	0.096	7.572
			B2	1.25	0.094	1.194
	STD3		C1	2.5	0.166	2.973	2	2.891	0.115	3.978
			C2	2.5	0.159	2.81
	STD4		D1	5	0.238	4.587	2	4.707	0.17	3.611
			D2	5	0.249	4.827
	STD5		E1	10	0.466	9.485	2	9.625	0.198	2.06
			E2	10	0.479	9.765
	STD6		F1	20	0.953	20.839	2	20.71	0.183	0.882
			F2	20	0.943	20.581
	STD7		G1	40	1.547	39.596	2	39.381	0.303	0.77
			G2	40	1.536	39.167
	STD8		H1	80	2.247	80.075	2	80.338	0.372	0.463
			H2	80	2.253	80.601

## Sheet: 标曲及样本信息
		曲线名称	曲线公式	A	B	C	D	R2	拟合 F 概率
		标准曲线	Y = (A-D)/(1+(X/C)^B) + D	0.0581	1.23	46.9	3.38	1	?????
						NC组	pc-JARID2组	si-JARID2组
			10.807	4.477	17.147	1.09279	0.414269	1.58666
			9.055	5.175	16.883	0.915633	0.571507	1.86449
		9.88933	8.754	6.059	16.454	0.885196	0.692141	1.8796
			9.227	5.586	17.923	0.933025	0.605397	1.94245
			11.728	6.766	15.792	1.18592	0.57691	1.34652
			9.765	5.737	17.606	0.987428	0.587506	1.80297
