# Supplementary material for: MiR-155 promotes compensatory lung growth by inhibiting JARID2 activation of CD34+ endothelial progenitor cells
Source: PLoS One. 2024 Feb 23;19(2):e0296671. doi: 10.1371/journal.pone.0296671 (PMC10890733; doi:10.1371/journal.pone.0296671)
Supplement: S3 Raw data — (ZIP) [file pone.0296671.s004.zip › date/3G.xlsx]

## Sheet: Sheet1
				NC			pc-JARID2			si-JARID2
			VEGF	35898.1	38615.4	13596.3	10601	19331.7	29553.1	55106.4	51319.2	43667.9
			MMP-2	16823.8	25211.5	8473.24	7774.37	12307.5	16922.9	34908.8	29752.8	43227.9
			GAPDH	38456.6	32262.4	13784.7	13593.4	35876.3	35841.1	39808.2	36054.9	34552.2
			VEGF/GAPDH	0.933471	1.19692	0.986339	0.779865	0.538845	0.824559	1.3843	1.42336	1.26382
			MMP-2/GAPDH	0.437476	0.781452	0.614687	0.571922	0.343053	0.472164	0.876925	0.82521	1.25109
