# Supplementary material for: MiR-155 promotes compensatory lung growth by inhibiting JARID2 activation of CD34+ endothelial progenitor cells
Source: PLoS One. 2024 Feb 23;19(2):e0296671. doi: 10.1371/journal.pone.0296671 (PMC10890733; doi:10.1371/journal.pone.0296671)
Supplement: S4 Raw data — (ZIP) [file pone.0296671.s005.zip]

Archive with 8 entries (5 files):
- date/
- date/4B.xls
- date/4C.xlsx
- images/
- images/4A.tif
- images/4C/
- images/4C/1 JAPID2.tif
- images/4C/2 β-actin.tif
