# Supplementary material for: MiR-155 promotes compensatory lung growth by inhibiting JARID2 activation of CD34+ endothelial progenitor cells
Source: PLoS One. 2024 Feb 23;19(2):e0296671. doi: 10.1371/journal.pone.0296671 (PMC10890733; doi:10.1371/journal.pone.0296671)
Supplement: S4 Raw data — (ZIP) [file pone.0296671.s005.zip › date/4B.xls]

## Sheet: Sheet1
	miRNA	Background	Firefly	Renilla	R/F	mean	S.D.	mean	blank	miR-155 mimic	NC
3'UTR JARID2	blank 1	22	22713491	23418945	1.03106	0.996473	0.0319053	3'UTR JARID2	0.996473	0.521842	1.03828
	blank 2	28	18248409	18069022	0.99017			3'UTR MUT-JARID2	0.973088	1.31056	1.25185
	blank 3	20	17766367	17201201	0.968189
	miR-155 mimic 1	35	12460549	8174481	0.656029	0.521842	0.132032
	miR-155 mimic 2	28	16065746	6298989	0.392076			t-test	P值
	miR-155 mimic 3	21	14717289	7615040	0.517421			3'UTR JARID2+miR-155 mimic/3'UTR JARID2	0.0185113
	NC1	20	16311207	14434374	0.884936	1.03828	0.154832	3'UTR JARID2+miR-155 mimic/3'UTR JARID2+NC mimic	0.0892489
	NC2	21	17930437	21418945	1.19456			3'UTR MUT-JARID2+miR-155 mimic/3'UTR MUT-JARID2	0.0216211
	NC3	31	8628505	8933402	1.03534			3'UTR MUT-JARID2+miR-155 mimic/3'UTR MUT-JARID2+NC mimic	0.394652
3'UTR MUT-JARID2	blank 1	21	25288789	26529802	1.04907	0.973088	0.0839543
	blank 2	25	17957827	17728475	0.987228
	blank 3	22	8813279	7781781	0.882961
	miR-155 mimic 1	34	9840581	13689169	1.39109	1.31056	0.0781035
	miR-155 mimic 2	22	22671151	28002014	1.23514
	miR-155 mimic 3	23	14326870	18702789	1.30543			R/F	blank	miR-155 mimic	NC mimic
	NC1	22	4803981	6848445	1.42558	1.25185	0.17251	3'UTR JARID2	1±0.03	0.52±0.13	1.04±0.15
	NC2	31	16094642	17391620	1.08058			3'UTR MUT-JARID2	0.97±0.08	1.31±0.08	1.25±0.17
	NC3	30	7045501	8802469	1.24937
								S.D.	blank	miR-155 mimic	NC mimic
								3'UTR MUT-JARID2	0.0319053	0.132032	0.154832
								3'UTR mutMUT-JARID2	0.0839543	0.0781035	0.17251
								△CT	blank	miR-155 mimic	NC mimic
								3'UTR MUT-JARID2	1	0.523689	1.04195
								3'UTR mutMUT-JARID2	1	1.3468	1.28647
									miR-155 mimic			NC
								3'UTR JARID2	0.633639	0.378694	0.499762	0.854733	1.15379	1
								3'UTR MUT-JARID2	1.11343	0.988606	1.04487	1.14103	0.8649	1
