# Supplementary material for: MiR-155 promotes compensatory lung growth by inhibiting JARID2 activation of CD34+ endothelial progenitor cells
Source: PLoS One. 2024 Feb 23;19(2):e0296671. doi: 10.1371/journal.pone.0296671 (PMC10890733; doi:10.1371/journal.pone.0296671)
Supplement: S4 Raw data — (ZIP) [file pone.0296671.s005.zip › date/4C.xlsx]

## Sheet: Sheet1
					NC			miR-155 inhibitor			miR-155 mimic
				JARID2	13552.5	14678.8	11924	17595.5	24574.8	18480.3	6931.52	8278.59	4875.52
				β-actin	12183.6	14256.3	13201.7	11650.8	15239.4	12992.6	11153.6	15879.3	12151.2
				JARID2/β-actin	1.11235	1.02963	0.903216	1.51025	1.61258	1.42236	0.621458	0.521346	0.401239
