# Supplementary material for: MiR-155 promotes compensatory lung growth by inhibiting JARID2 activation of CD34+ endothelial progenitor cells
Source: PLoS One. 2024 Feb 23;19(2):e0296671. doi: 10.1371/journal.pone.0296671 (PMC10890733; doi:10.1371/journal.pone.0296671)
Supplement: S5 Raw data — (ZIP) [file pone.0296671.s006.zip]

Archive with 21 entries (16 files):
- date/
- date/5A.xlsx
- date/5B.xlsx
- date/5C.xlsx
- date/5F.xlsx
- date/5G.xlsx
- images/
- images/5D/
- images/5D/miR-155mimic+PC-JARID2.tif
- images/5D/miR-155mimic+PC-NC.tif
- images/5D/NC.tif
- images/5D/NCmimic+PC-JARID2.tif
- images/5E/
- images/5E/miR-155mimic+PC-JARID2.tif
- images/5E/miR-155mimic+PC-NC.tif
- images/5E/NC.tif
- images/5E/NCmimic+PC-JARID2.tif
- images/5G/
- images/5G/1 VEGF.tif
- images/5G/2 MMP-2.tif
- images/5G/3 GAPDH.tif
