# Supplementary material for: MiR-155 promotes compensatory lung growth by inhibiting JARID2 activation of CD34+ endothelial progenitor cells
Source: PLoS One. 2024 Feb 23;19(2):e0296671. doi: 10.1371/journal.pone.0296671 (PMC10890733; doi:10.1371/journal.pone.0296671)
Supplement: S5 Raw data — (ZIP) [file pone.0296671.s006.zip › date/5A.xlsx]

## Sheet: Sheet1
		miR-155 CT						U6 CT
	A4	24.3419					A1	17.2715							NC
	A5	24.2083	24.2369				A2	16.8461	17.0846		7.15232		0.115817	0.922859
	A6	24.1605					A3	17.1361
	B4	24.0485					B1	17.1684
	B5	24.2368	24.1566				B2	17.0736	17.143		7.01354	7.03651	-0.0229715	1.01605
	B6	24.1844					B3	17.187
	C4	23.9603					C1	17.0074
	C5	23.9062	23.9664				C2	17.0824	17.0228		6.94366		-0.0928459	1.06647
	C6	24.0327					C3	16.9784
	D4	21.0678					D1	17.202							miR-155 mimic+pc-NC
	D5	21.1612	21.1872				D2	16.9402	16.983		4.20419		-2.83232	7.12219
	D6	21.3326					D3	16.8068
	E4	20.9604					E1	16.9427
	E5	21.1313	21.049				E2	16.997	16.8052		4.24383		-2.79267	6.92912
	E6	21.0552					E3	16.4757
	F4	20.9689					F1	16.7284
	F5	20.9576	20.9314				F2	16.9503	16.8083		4.12307		-2.91344	7.53412
	F6	20.8677					F3	16.7463
	G4	24.7721					G1	16.771							NC mimic+pc-JARID2
	G5	24.7167	24.8309				G2	16.9045	16.8198		8.01107		0.97456	0.508895
	G6	25.004					G3	16.784
	H4	24.9427					H1	17.3523
	H5	24.9002	24.9278				H2	16.8287	17.029		7.89872		0.862215	0.550107
	H6	24.9404					H3	16.9061
	A10	25.1352					A7	17.0304
	A11	25.1789	25.1878				A8	16.6466	16.8674		8.32043		1.28392	0.410678
	A12	25.2494					A9	16.9252
	B10	22.582					B7	16.8306							miR-155 mimic+pc-JARID2
	B11	22.3201	22.8059				B8	17.0157	16.9289		5.87696		-1.15955	2.23387
	B12	23.5154					B9	16.9403
	C10	22.4001					C7	16.9714
	C11	22.3865	22.4531				C8	17.0288	17.02		5.43307		-1.60344	3.03867
	C12	22.5726					C9	17.0598
	D10	22.5683					D7	17.1689
	D11	22.4447	22.5292				D8	17.2789	17.2189		5.31024		-1.72627	3.30872
	D12	22.5744					D9	17.209
