# Supplementary material for: MiR-155 promotes compensatory lung growth by inhibiting JARID2 activation of CD34+ endothelial progenitor cells
Source: PLoS One. 2024 Feb 23;19(2):e0296671. doi: 10.1371/journal.pone.0296671 (PMC10890733; doi:10.1371/journal.pone.0296671)
Supplement: S5 Raw data — (ZIP) [file pone.0296671.s006.zip › date/5B.xlsx]

## Sheet: Sheet1
		JARID2						GAPDH CT						2-∆∆CT
	A4	21.9866					A1	17.1056							NC
	A5	21.9662	21.9194				A2	16.9119	16.9133		5.00604		-0.14098	1.10265
	A6	21.8053					A3	16.7225
	B4	22.0514					B1	16.8993
	B5	22.1563	21.9929				B2	16.7389	16.7824		5.21042	5.14702	0.0633967	0.957008
	B6	21.7709					B3	16.7091
	C4	22.0636					C1	16.7788
	C5	22.1276	22.1327				C2	17.042	16.9081		5.2246		0.0775835	0.947644
	C6	22.207					C3	16.9036
	D4	23.4682					D1	16.9296							miR-155 mimic+pc-NC
	D5	23.4458	23.3878				D2	16.8714	16.854		6.53379		1.38677	0.382419
	D6	23.2493					D3	16.7608
	E4	23.4782					E1	17.1003
	E5	23.2035	23.3373				E2	16.9956	17.0448		6.29247		1.14545	0.45205
	E6	23.3302					E3	17.0385
	F4	23.5687					F1	17.1654
	F5	23.577	23.5014				F2	17.2805	17.1509		6.35052		1.2035	0.434219
	F6	23.3586					F3	17.0069
	G4	18.6874					G1	17.0494							NC mimic+pc-JARID2
	G5	18.9599	18.7663				G2	17.1657	17.1346		1.6317		-3.51532	11.4345
	G6	18.6514					G3	17.1886
	H4	18.5437					H1	17.2409
	H5	18.4514	18.4931				H2	17.1098	17.104		1.38905		-3.75797	13.5289
	H6	18.4841					H3	16.9613
	A10	18.4372					A7	17.3529
	A11	18.5696	18.6451				A8	16.9962	17.0937		1.55135		-3.59567	12.0894
	A12	18.9284					A9	16.932
	B10	20.6088					B7	17.037							miR-155 mimic+pc-JARID2
	B11	20.8462	21.059				B8	16.8836	17.048		4.01103		-1.13599	2.19769
	B12	21.722					B9	17.2233
	C10	20.819					C7	17.1826
	C11	20.589	20.7056				C8	16.9759	17.117		3.58862		-1.5584	2.94526
	C12	20.7088					C9	17.1925
	D10	20.695					D7	16.7731
	D11	20.7273	20.7601				D8	16.7898	16.82		3.94012		-1.2069	2.30841
	D12	20.8582					D9	16.8972
