# Supplementary material for: MiR-155 promotes compensatory lung growth by inhibiting JARID2 activation of CD34+ endothelial progenitor cells
Source: PLoS One. 2024 Feb 23;19(2):e0296671. doi: 10.1371/journal.pone.0296671 (PMC10890733; doi:10.1371/journal.pone.0296671)
Supplement: S5 Raw data — (ZIP) [file pone.0296671.s006.zip › date/5C.xlsx]

## Sheet: Sheet1
			1	2	3	4	5	6	7	8	9	10	11	12
		A	0.047	0.076	0.056	0.049	0.067	0.044	0.076	0.043	0.045	0.057	0.067	0.043	450
		B	0.056	0.842	0.963	1.075	0.076	0.062	0.045	0.078	0.067	0.035	0.075	0.076	450
		C	0.078	1.783	1.664	1.538	0.043	0.057	0.041	0.04	0.039	0.086	0.047	0.078	450
		D	0.042	0.485	0.627	0.551	0.067	0.075	0.041	0.056	0.042	0.065	0.046	0.073	450
		E	0.055	1.483	1.337	1.292	0.043	0.043	0.053	0.042	0.042	0.043	0.078	0.043	450
		F	0.044	0.056	0.041	0.053	0.047	0.044	0.078	0.042	0.042	0.057	0.044	0.044	450
		G	0.067	0.078	0.046	0.045	0.078	0.045	0.043	0.042	0.067	0.046	0.043	0.043	450
		H	0.051	0.046	0.053	0.034	0.064	0.075	0.043	0.072	0.041	0.044	0.043	0.047	450
								NC	miR-155 mimic+pc-NC	NC-mimic+pc-JARID2	miR-155 mimic+pc-JARID2
							OD450nm	0.842	1.783	0.485	1.483
							OD450nm	0.963	1.664	0.627	1.337
							OD450nm	1.075	1.538	0.551	1.292
