# Supplementary material for: MiR-155 promotes compensatory lung growth by inhibiting JARID2 activation of CD34+ endothelial progenitor cells
Source: PLoS One. 2024 Feb 23;19(2):e0296671. doi: 10.1371/journal.pone.0296671 (PMC10890733; doi:10.1371/journal.pone.0296671)
Supplement: S5 Raw data — (ZIP) [file pone.0296671.s006.zip › date/5F.xlsx]

## Sheet: 原始数据
		1	2	3	4	5	6	7	8	9	10	11	12
	A	0.075	0.083	0.857	0.885	0.807								450
	B	0.121	0.128	0.785	0.799	0.829								450
	C	0.148	0.153	1.247	1.035	1.184								450
	D	0.243	0.236	1.199	1.254	1.319								450
	E	0.485	0.477	0.434	0.509	0.486								450
	F	0.943	0.938	0.495	0.468	0.514								450
	G	1.656	1.644	0.991	1.017	0.985								450
	H	2.285	2.274	1.003	0.999	0.899								450
		1	2	3	4	5	6	7	8	9	10	11	12
	A	<0.000	<0.000	17.941	18.554	16.863								[浓度]
	B	1.59	1.843	16.394	16.692	17.335								[浓度]
	C	2.497	2.649	27.316	21.971	25.651								[浓度]
	D	5.006	4.839	26.041	27.505	29.313								[浓度]
	E	10.211	10.047	9.163	10.701	10.231								[浓度]
	F	19.847	19.734	10.415	9.862	10.803								[浓度]
	G	40.483	40.019	20.943	21.548	20.804								[浓度]
	H	80.375	79.202	21.221	21.128	18.863								[浓度]

## Sheet: OD
	孔 ID	名称	孔	浓度/稀释度	450	计数	平均值	标准偏差	变异系数 (%)
	SPL1		A3		0.857	3	0.85	0.04	4.65
			A4		0.885
			A5		0.807
	SPL2		B3		0.785	3	0.804	0.022	2.795
			B4		0.799
			B5		0.829
	SPL3		C3		1.247	3	1.155	0.109	9.423
			C4		1.035
			C5		1.184
	SPL4		D3		1.199	3	1.257	0.06	4.778
			D4		1.254
			D5		1.319
	SPL5		E3		0.434	3	0.476	0.038	8.066
			E4		0.509
			E5		0.486
	SPL6		F3		0.495	3	0.492	0.023	4.695
			F4		0.468
			F5		0.514
	SPL7		G3		0.991	3	0.998	0.017	1.705
			G4		1.017
			G5		0.985
	SPL8		H3		1.003	3	0.967	0.059	6.093
			H4		0.999
			H5		0.899
	STD1		A1	0	0.075	2	0.079	0.006	7.161
			A2	0	0.083
	STD2		B1	1.25	0.121	2	0.124	0.005	3.976
			B2	1.25	0.128
	STD3		C1	2.5	0.148	2	0.15	0.004	2.349
			C2	2.5	0.153
	STD4		D1	5	0.243	2	0.239	0.005	2.067
			D2	5	0.236
	STD5		E1	10	0.485	2	0.481	0.006	1.176
			E2	10	0.477
	STD6		F1	20	0.943	2	0.94	0.004	0.376
			F2	20	0.938
	STD7		G1	40	1.656	2	1.65	0.008	0.514
			G2	40	1.644
	STD8		H1	80	2.285	2	2.28	0.008	0.341
			H2	80	2.274

## Sheet: 浓度
	孔 ID	名称	孔	浓度/稀释度	450	[浓度]	计数	平均值	标准偏差	变异系数 (%)
	SPL1		A3		0.857	17.941	3	17.786	0.856	4.814
			A4		0.885	18.554
			A5		0.807	16.863
	SPL2		B3		0.785	16.394	3	16.807	0.481	2.86
			B4		0.799	16.692
			B5		0.829	17.335
	SPL3		C3		1.247	27.316	3	24.98	2.735	10.949
			C4		1.035	21.971
			C5		1.184	25.651
	SPL4		D3		1.199	26.041	3	27.62	1.639	5.933
			D4		1.254	27.505
			D5		1.319	29.313
	SPL5		E3		0.434	9.163	3	10.032	0.788	7.858
			E4		0.509	10.701
			E5		0.486	10.231
	SPL6		F3		0.495	10.415	3	10.36	0.473	4.562
			F4		0.468	9.862
			F5		0.514	10.803
	SPL7		G3		0.991	20.943	3	21.098	0.395	1.873
			G4		1.017	21.548
			G5		0.985	20.804
	SPL8		H3		1.003	21.221	3	20.404	1.335	6.545
			H4		0.999	21.128
			H5		0.899	18.863
	STD1		A1	0	0.075	<0.000	0	?????	?????	?????
			A2	0	0.083	<0.000
	STD2		B1	1.25	0.121	1.59	2	1.717	0.179	10.417
			B2	1.25	0.128	1.843
	STD3		C1	2.5	0.148	2.497	2	2.573	0.107	4.177
			C2	2.5	0.153	2.649
	STD4		D1	5	0.243	5.006	2	4.922	0.118	2.4
			D2	5	0.236	4.839
	STD5		E1	10	0.485	10.211	2	10.129	0.116	1.143
			E2	10	0.477	10.047
	STD6		F1	20	0.943	19.847	2	19.79	0.08	0.403
			F2	20	0.938	19.734
	STD7		G1	40	1.656	40.483	2	40.251	0.328	0.816
			G2	40	1.644	40.019
	STD8		H1	80	2.285	80.375	2	79.789	0.829	1.039
			H2	80	2.274	79.202

## Sheet: 标曲及样本信息
		曲线名称	曲线公式	A	B	C	D	R2	拟合 F 概率
		标准曲线	Y = (A-D)/(1+(X/C)^B) + D	0.0918	1.47	35.4	2.94	1	?????
							NC组	miR-155 mimic+pc-NC组	NC mimic+pc-JARID2组	miR-155 mimic+pc-JARID2组
			17.941	27.316	9.163	20.943	1.03726	1.52255	0.51073	1.16733
			18.554	21.971	10.701	21.548	1.0727	1.18417	0.576749	1.16137
			16.863	25.651	10.231	20.804	0.974937	1.52114	0.606713	1.23371
		17.2965	16.394	26.041	10.415	21.221	0.947822	1.58845	0.635293	1.29444
			16.692	27.505	9.862	21.128	0.965051	1.6478	0.590822	1.26576
			17.335	29.313	10.803	18.863	1.00223	1.69097	0.62319	1.08815
