# Supplementary material for: MiR-155 promotes compensatory lung growth by inhibiting JARID2 activation of CD34+ endothelial progenitor cells
Source: PLoS One. 2024 Feb 23;19(2):e0296671. doi: 10.1371/journal.pone.0296671 (PMC10890733; doi:10.1371/journal.pone.0296671)
Supplement: S5 Raw data — (ZIP) [file pone.0296671.s006.zip › date/5G.xlsx]

## Sheet: Sheet1
					NC组			miR-155 mimic+pc-NC组			NC mimic+pc-JARID2组			miR-155 mimic+pc-JARID2组
				VEGF	20960.2	18513	19406.2	32301.8	31989.6	29760.6	16372.7	10047.4	12367.7	23307	23931.2	26087.2
				MMP-2	20503.3	16718.7	20363.7	30914.2	34751.2	26931.4	4969.88	10179.6	14969.1	30237.7	22375.2	26035.7
				GAPDH	27756.3	25239.6	32714.5	27722.1	26064.1	29536.9	25559.6	29118.5	28442.5	24763.6	28795.7	30666
				VEGF/GAPDH	0.75515	0.73349	0.593201	1.1652	1.22734	1.00757	0.640572	0.345053	0.434833	0.94118	0.831067	0.850688
				MMP-2/GAPDH	0.73869	0.662399	0.622467	1.11515	1.33329	0.911789	0.194443	0.349593	0.526293	1.22106	0.777032	0.849007
