# Supplementary material for: MiR-155 promotes compensatory lung growth by inhibiting JARID2 activation of CD34+ endothelial progenitor cells
Source: PLoS One. 2024 Feb 23;19(2):e0296671. doi: 10.1371/journal.pone.0296671 (PMC10890733; doi:10.1371/journal.pone.0296671)
Supplement: S6 Raw data — (ZIP) [file pone.0296671.s007.zip]

Archive with 21 entries (16 files):
- date/
- date/6A.xlsx
- date/6B.xlsx
- date/6C.xlsx
- date/6F.xlsx
- date/6G.xlsx
- images/
- images/6D/
- images/6D/miR-155 inhibitor+si-NC.tif
- images/6D/miR-155inhibitor+si-JARID2.tif
- images/6D/NC.tif
- images/6D/NCinhibitor+si-JARID2.tif
- images/6E/
- images/6E/miR-155inhibitor+si-JARID2.tif
- images/6E/miR-155inhibitor+si-NC.tif
- images/6E/NC inhibitor+si-JARID2.tif
- images/6E/NC.tif
- images/6G/
- images/6G/1 VEGF.tif
- images/6G/2 MMP-2.tif
- images/6G/3 GAPDH.tif
