# Supplementary material for: MiR-155 promotes compensatory lung growth by inhibiting JARID2 activation of CD34+ endothelial progenitor cells
Source: PLoS One. 2024 Feb 23;19(2):e0296671. doi: 10.1371/journal.pone.0296671 (PMC10890733; doi:10.1371/journal.pone.0296671)
Supplement: S6 Raw data — (ZIP) [file pone.0296671.s007.zip › date/6A.xlsx]

## Sheet: Sheet1
		miR-155 CT						U6 CT						2-∆∆CT
	A4	22.814					A1	17.3469							NC
	A5	22.1343	22.5545				A2	17.3599	17.3746		5.17986		-0.194148	1.14405
	A6	22.7151					A3	17.417
	B4	22.5454					B1	17.2276
	B5	22.5794	22.5425				B2	16.8711	17.0641		5.47837	5.37401	0.104357	0.930219
	B6	22.5028					B3	17.0937
	C4	22.3763					C1	17.0231
	C5	22.4987	22.4488				C2	16.9607	16.985		5.4638		0.089791	0.939659
	C6	22.4713					C3	16.971
	D4	25.2997					D1	16.9498							miR-155 inhibitor+si-NC
	D5	25.0881	25.1595				D2	17.4414	17.1938		7.96575		2.59175	0.165885
	D6	25.0908					D3	17.1901
	E4	25.3094					E1	17.4445
	E5	25.0722	25.1723				E2	17.5026	17.5118		7.66051		2.28651	0.204971
	E6	25.1352					E3	17.5882
	F4	24.7175					F1	18.2198
	F5	24.8604	24.8136				F2	17.6562	17.8856		6.92797		1.55396	0.340575
	F6	24.8629					F3	17.7808
	G4	20.6859					G1	17.5689							NC inhibitor+si-JARID2
	G5	21.0037	20.9134				G2	17.5081	17.4853		3.42803		-1.94598	3.85299
	G6	21.0505					G3	17.3789
	H4	21.0333					H1	17.8644
	H5	21.177	21.1463				H2	17.2243	17.4925		3.65373		-1.72027	3.29499
	H6	21.2286					H3	17.3889
	A10	21.3657					A7	17.3587
	A11	21.3051	21.3465				A8	17.2998	17.2609		4.08562		-1.28839	2.44256
	A12	21.3688					A9	17.1242
	B10	23.8026					B7	17.1407							miR-155 inhibitor+si-JARID2
	B11	23.9089	24.2223				B8	17.117	17.1331		7.08919		1.71519	0.304563
	B12	24.9552					B9	17.1415
	C10	24.0155					C7	17.8472
	C11	24.0992	24.0337				C8	17.2119	17.4372		6.59648		1.22247	0.428547
	C12	23.9864					C9	17.2525
	D10	23.9728					D7	17.3233
	D11	24.6777	24.1935				D8	17.6058	17.436		6.75743		1.38342	0.383309
	D12	23.9299					D9	17.379
