# Supplementary material for: MiR-155 promotes compensatory lung growth by inhibiting JARID2 activation of CD34+ endothelial progenitor cells
Source: PLoS One. 2024 Feb 23;19(2):e0296671. doi: 10.1371/journal.pone.0296671 (PMC10890733; doi:10.1371/journal.pone.0296671)
Supplement: S6 Raw data — (ZIP) [file pone.0296671.s007.zip › date/6B.xlsx]

## Sheet: Sheet1
		JARID2 CT						GAPDH CT					2-∆∆CT
	A4	20.3469					A1	17.1123						NC
	A5	20.4955	20.4381				A2	16.7837	16.9021	3.536		0.0639585	0.956636
	A6	20.4721					A3	16.8105
	B4	20.4023					B1	16.9419
	B5	20.2568	20.3104				B2	16.915	16.9046	3.40579	3.47204	-0.0662435	1.04699
	B6	20.2721					B3	16.8568
	C4	20.428					C1	16.9267
	C5	20.3526	20.4411				C2	16.9964	16.9667	3.47432		0.002285	0.998417
	C6	20.5425					C3	16.977
	D4	18.3647					D1	17.0002						miR-155 inhibitor+si-NC
	D5	18.4553	18.4181				D2	17.2547	17.0829	1.33516		-2.13688	4.3981
	D6	18.4343					D3	16.9939
	E4	18.3647					E1	17.352
	E5	18.3361	18.4032				E2	17.019	17.1434	1.25981		-2.21222	4.63389
	E6	18.5088					E3	17.0591
	F4	18.4034					F1	17.2477
	F5	18.4204	18.3786				F2	17.2995	17.2581	1.12047		-2.35156	5.10377
	F6	18.3119					F3	17.2271
	G4	22.9428					G1	17.2051						NC inhibitor+si-JARID2
	G5	23.0287	22.9493				G2	17.272	17.2604	5.68886		2.21682	0.215115
	G6	22.8763					G3	17.3042
	H4	23.0277					H1	17.2543
	H5	22.9794	22.9893				H2	16.9107	17.0209	5.9684		2.49636	0.177223
	H6	22.9608					H3	16.8978
	A10	23.2109					A7	17.1326
	A11	22.9882	23.1993				A8	16.9968	17.021	6.17839		2.70635	0.153217
	A12	23.3989					A9	16.9335
	B10	21.8632					B7	16.8014						miR-155 inhibitor+si-JARID2
	B11	22.0019	22.363				B8	16.9681	16.8756	5.4874		2.01537	0.247351
	B12	23.2237					B9	16.8571
	C10	21.8035					C7	16.8272
	C11	21.8426	21.9042				C8	16.8816	16.8861	5.01807		1.54603	0.342451
	C12	22.0665					C9	16.9495
	D10	21.8776					D7	16.7669
	D11	21.8884	21.9124				D8	16.7082	16.7628	5.14959		1.67755	0.312612
	D12	21.9713					D9	16.8134
