# Supplementary material for: MiR-155 promotes compensatory lung growth by inhibiting JARID2 activation of CD34+ endothelial progenitor cells
Source: PLoS One. 2024 Feb 23;19(2):e0296671. doi: 10.1371/journal.pone.0296671 (PMC10890733; doi:10.1371/journal.pone.0296671)
Supplement: S6 Raw data — (ZIP) [file pone.0296671.s007.zip › date/6C.xlsx]

## Sheet: Sheet1
			1	2	3	4	5	6	7	8	9	10	11	12
		A	0.078	0.064	0.037	0.057	0.045	0.056	0.046	0.044	0.067	0.053	0.039	0.046	450
		B	0.046	0.843	0.728	0.914	0.036	0.043	0.057	0.043	0.067	0.063	0.048	0.056	450
		C	0.067	0.642	0.493	0.558	0.067	0.043	0.046	0.047	0.049	0.054	0.049	0.044	450
		D	0.046	1.542	1.335	1.449	0.044	0.036	0.067	0.057	0.046	0.056	0.048	0.04	450
		E	0.046	1.253	1.184	1.069	0.085	0.086	0.047	0.045	0.041	0.043	0.043	0.044	450
		F	0.077	0.056	0.043	0.067	0.036	0.042	0.045	0.067	0.042	0.044	0.066	0.045	450
		G	0.044	0.043	0.053	0.044	0.067	0.076	0.067	0.044	0.043	0.043	0.067	0.044	450
		H	0.056	0.034	0.042	0.068	0.056	0.067	0.048	0.067	0.044	0.062	0.046	0.045	450
									NC	miR-155 inhibitor+si-NC	NC-inhibitor+si-JARID2	miR-155 ibhibitor+si-JARID2
								OD450nm	0.843	0.642	1.542	1.253
								OD450nm	0.728	0.493	1.335	1.184
								OD450nm	0.914	0.558	1.449	1.069
