# Supplementary material for: MiR-155 promotes compensatory lung growth by inhibiting JARID2 activation of CD34+ endothelial progenitor cells
Source: PLoS One. 2024 Feb 23;19(2):e0296671. doi: 10.1371/journal.pone.0296671 (PMC10890733; doi:10.1371/journal.pone.0296671)
Supplement: S6 Raw data — (ZIP) [file pone.0296671.s007.zip › date/6F.xlsx]

## Sheet: 原始数据
		1	2	3	4	5	6	7	8	9	10	11	12
	A	0.068	0.073	0.707	0.823	0.728								450
	B	0.124	0.132	0.805	0.739	0.815								450
	C	0.159	0.161	0.433	0.409	0.486								450
	D	0.246	0.253	0.494	0.428	0.481								450
	E	0.461	0.458	1.216	1.099	1.285								450
	F	0.943	0.937	1.372	1.185	1.307								450
	G	1.642	1.634	0.931	0.907	0.955								450
	H	2.364	2.358	0.929	0.978	0.949								450
		1	2	3	4	5	6	7	8	9	10	11	12
	A	<0.000	<0.000	14.965	17.501	15.419								[浓度]
	B	1.649	1.915	17.102	15.657	17.324								[浓度]
	C	2.732	2.789	9.141	8.627	10.268								[浓度]
	D	4.975	5.142	10.437	9.034	10.162								[浓度]
	E	9.737	9.674	26.985	23.974	28.858								[浓度]
	F	20.225	20.086	31.339	26.168	29.472								[浓度]
	G	40.115	39.827	19.947	19.395	20.504								[浓度]
	H	80.25	79.721	19.901	21.043	20.364								[浓度]

## Sheet: OD
	孔 ID	名称	孔	浓度/稀释度	450	计数	平均值	标准偏差	变异系数 (%)
	SPL1		A3		0.707	3	0.753	0.062	8.212
			A4		0.823
			A5		0.728
	SPL2		B3		0.805	3	0.786	0.041	5.252
			B4		0.739
			B5		0.815
	SPL3		C3		0.433	3	0.443	0.039	8.901
			C4		0.409
			C5		0.486
	SPL4		D3		0.494	3	0.468	0.035	7.476
			D4		0.428
			D5		0.481
	SPL5		E3		1.216	3	1.2	0.094	7.836
			E4		1.099
			E5		1.285
	SPL6		F3		1.372	3	1.288	0.095	7.371
			F4		1.185
			F5		1.307
	SPL7		G3		0.931	3	0.931	0.024	2.578
			G4		0.907
			G5		0.955
	SPL8		H3		0.929	3	0.952	0.025	2.588
			H4		0.978
			H5		0.949
	STD1		A1	0	0.068	2	0.071	0.004	5.015
			A2	0	0.073
	STD2		B1	1.25	0.124	2	0.128	0.006	4.419
			B2	1.25	0.132
	STD3		C1	2.5	0.159	2	0.16	0.001	0.884
			C2	2.5	0.161
	STD4		D1	5	0.246	2	0.249	0.005	1.984
			D2	5	0.253
	STD5		E1	10	0.461	2	0.46	0.002	0.462
			E2	10	0.458
	STD6		F1	20	0.943	2	0.94	0.004	0.451
			F2	20	0.937
	STD7		G1	40	1.642	2	1.638	0.006	0.345
			G2	40	1.634
	STD8		H1	80	2.364	2	2.361	0.004	0.18
			H2	80	2.358

## Sheet: 浓度
	孔 ID	名称	孔	浓度/稀释度	450	[浓度]	计数	平均值	标准偏差	变异系数 (%)
	SPL1		A3		0.707	14.965	3	15.962	1.353	8.474
			A4		0.823	17.501
			A5		0.728	15.419
	SPL2		B3		0.805	17.102	3	16.694	0.905	5.422
			B4		0.739	15.657
			B5		0.815	17.324
	SPL3		C3		0.433	9.141	3	9.345	0.84	8.984
			C4		0.409	8.627
			C5		0.486	10.268
	SPL4		D3		0.494	10.437	3	9.878	0.744	7.529
			D4		0.428	9.034
			D5		0.481	10.162
	SPL5		E3		1.216	26.985	3	26.606	2.464	9.261
			E4		1.099	23.974
			E5		1.285	28.858
	SPL6		F3		1.372	31.339	3	28.993	2.618	9.031
			F4		1.185	26.168
			F5		1.307	29.472
	SPL7		G3		0.931	19.947	3	19.949	0.555	2.78
			G4		0.907	19.395
			G5		0.955	20.504
	SPL8		H3		0.929	19.901	3	20.436	0.575	2.812
			H4		0.978	21.043
			H5		0.949	20.364
	STD1		A1	0	0.068	<0.000	0	?????	?????	?????
			A2	0	0.073	<0.000
	STD2		B1	1.25	0.124	1.649	2	1.782	0.188	10.539
			B2	1.25	0.132	1.915
	STD3		C1	2.5	0.159	2.732	2	2.76	0.04	1.461
			C2	2.5	0.161	2.789
	STD4		D1	5	0.246	4.975	2	5.059	0.118	2.329
			D2	5	0.253	5.142
	STD5		E1	10	0.461	9.737	2	9.706	0.045	0.465
			E2	10	0.458	9.674
	STD6		F1	20	0.943	20.225	2	20.155	0.098	0.488
			F2	20	0.937	20.086
	STD7		G1	40	1.642	40.115	2	39.971	0.204	0.51
			G2	40	1.634	39.827
	STD8		H1	80	2.364	80.25	2	79.985	0.374	0.468
			H2	80	2.358	79.721

## Sheet: 标曲及样本信息
		曲线名称	曲线公式	A	B	C	D	R2	拟合 F 概率
		标准曲线	Y = (A-D)/(1+(X/C)^B) + D	0.089	1.39	41.5	3.27	1	?????
							NC组	miR-155 inhibitor+si-NC组	NC inhibitor+si-JARID2组	miR-155 inhibitor+si-JARID2组
			14.965	9.141	26.985	19.947	0.916524	0.610825	1.80321	1.33291
			17.501	8.627	23.974	19.395	1.07184	0.492943	1.36986	1.10822
			15.419	10.268	28.858	20.504	0.944329	0.665932	1.87159	1.32979
		16.328	17.102	10.437	31.339	19.901	1.0474	0.610279	1.83248	1.16367
			15.657	9.034	26.168	21.043	0.958905	0.576994	1.67133	1.344
			17.324	10.162	29.472	20.364	1.061	0.586585	1.70122	1.17548
