# Supplementary material for: MiR-155 promotes compensatory lung growth by inhibiting JARID2 activation of CD34+ endothelial progenitor cells
Source: PLoS One. 2024 Feb 23;19(2):e0296671. doi: 10.1371/journal.pone.0296671 (PMC10890733; doi:10.1371/journal.pone.0296671)
Supplement: S6 Raw data — (ZIP) [file pone.0296671.s007.zip › date/6G.xlsx]

## Sheet: Sheet1
					NC组			miR-155 inhibitor+si-NC组			NC inhibitor+si-JARID2组			miR-155 inhibitor+si-JARID2组
				VEGF	27738.7	25191.6	25359.9	15965.7	12043.4	14230.8	30915.6	36302.9	38976.3	20605.3	19225.4	19787.6
				MMP-2	26393.9	26488.7	25259.7	10480.4	14925.1	9538.78	28866.2	33750	36032.6	23259.8	17723.2	17131.5
				GAPDH	23943.5	26855.7	28486.2	33596.2	25704.1	31296.3	24781.5	28405.3	30566	26540	25747.1	29983.1
				VEGF/GAPDH	1.15851	0.938035	0.890253	0.475223	0.468542	0.45471	1.24753	1.27803	1.27515	0.776385	0.746699	0.659957
				MMP-2/GAPDH	1.10234	0.986334	0.886735	0.311953	0.580651	0.304789	1.16483	1.18816	1.17884	0.876403	0.688356	0.57137
