# Supplementary material for: MiR-155 promotes compensatory lung growth by inhibiting JARID2 activation of CD34+ endothelial progenitor cells
Source: PLoS One. 2024 Feb 23;19(2):e0296671. doi: 10.1371/journal.pone.0296671 (PMC10890733; doi:10.1371/journal.pone.0296671)
Supplement: S7 Raw data — (ZIP) [file pone.0296671.s008.zip › date/7A.xlsx]

## Sheet: Sheet1
						Parenchymal Volume/Body Weight(mL/g)
						NC	miR-155 mimic+pc-NC	NC mimic+pc-JARID2	miR-155 mimic+pc-JARID2
						0.0314	0.0542	0.0311	0.0385
						0.0358	0.0511	0.0273	0.0346
						0.0276	0.0571	0.0233	0.0294
