# Supplementary material for: MiR-155 promotes compensatory lung growth by inhibiting JARID2 activation of CD34+ endothelial progenitor cells
Source: PLoS One. 2024 Feb 23;19(2):e0296671. doi: 10.1371/journal.pone.0296671 (PMC10890733; doi:10.1371/journal.pone.0296671)
Supplement: S7 Raw data — (ZIP) [file pone.0296671.s008.zip › date/7B.xlsx]

## Sheet: Sheet1
						Septal Surface Area/Body Weight(cm2/g)
						NC	miR-155 mimic+pc-NC	NC mimic+pc-JARID2	miR-155 mimic+pc-JARID2
						14.31	18.21	12.14	16.34
						11.23	22.1	9.21	13.11
						17.21	14.25	14.21	20.16
