# Supplementary material for: MiR-155 promotes compensatory lung growth by inhibiting JARID2 activation of CD34+ endothelial progenitor cells
Source: PLoS One. 2024 Feb 23;19(2):e0296671. doi: 10.1371/journal.pone.0296671 (PMC10890733; doi:10.1371/journal.pone.0296671)
Supplement: S7 Raw data — (ZIP) [file pone.0296671.s008.zip › date/7C.xlsx]

## Sheet: Sheet1
						Total Alveolar Count
						NC	miR-155 mimic+pc-NC	NC mimic+pc-JARID2	miR-155 mimic+pc-JARID2
						28000000	35000000	22000000	31000000
						24000000	36000000	21000000	32000000
						27000000	38000000	23000000	33000000
