# Supplementary material for: MiR-155 promotes compensatory lung growth by inhibiting JARID2 activation of CD34+ endothelial progenitor cells
Source: PLoS One. 2024 Feb 23;19(2):e0296671. doi: 10.1371/journal.pone.0296671 (PMC10890733; doi:10.1371/journal.pone.0296671)
Supplement: S8 Raw data — (ZIP) [file pone.0296671.s009.zip]

Archive with 8 entries (5 files):
- date/
- date/8B.xlsx
- images/
- images/8A/
- images/8A/miR-155mimic+pc-JARID2.tif
- images/8A/miR-155mimic+pc-NC.tif
- images/8A/NC mimic+pc-JARID2.tif
- images/8A/NC.tif
