# Supplementary material for: MiR-155 promotes compensatory lung growth by inhibiting JARID2 activation of CD34+ endothelial progenitor cells
Source: PLoS One. 2024 Feb 23;19(2):e0296671. doi: 10.1371/journal.pone.0296671 (PMC10890733; doi:10.1371/journal.pone.0296671)
Supplement: S8 Raw data — (ZIP) [file pone.0296671.s009.zip › date/8B.xlsx]

## Sheet: Sheet1
							Percent Endothelial Proliferation
							NC	miR-155 mimic+pc-NC	NC mimic+pc-JARID2	miR-155 mimic+pc-JARID2
							0.335	0.812	0.215	0.564
							0.375	0.843	0.251	0.512
							0.314	0.881	0.181	0.596
